# Supplementary material for: Biosynthesis of Polyhydroxybutyrate with Cellulose Nanocrystals Using Cupriavidus necator
Source: Polymers (Basel). 2021 Aug 5;13(16):2604. doi: 10.3390/polym13162604 (PMC8398664; doi:10.3390/polym13162604)
Supplement: Supplementary file 1 [file polymers-13-02604-s001.zip]

Archive with 1 entries (1 files):
- polymers-1289341-SI.pdf
